# Supplementary material for: Health and Care Dependency of Older Adults in Dresden, Germany: Results from the LAB60+ Study
Source: Int J Environ Res Public Health. 2022 Sep 18;19(18):11777. doi: 10.3390/ijerph191811777 (PMC9517330; doi:10.3390/ijerph191811777)
Supplement: Supplementary file 1 [file ijerph-19-11777-s001.zip]

Archive with 1 entries (1 files):
- ijerph-1885865-supplementary.pdf
